# Supplementary material for: Lithobius (Chinobius) yuchernovi, a new lithobiid species from northeastern Siberia and the Kamchatka Peninsula, Russia (Chilopoda, Lithobiomorpha)
Source: Zookeys. 2017 Aug 23;(693):95–108. doi: 10.3897/zookeys.693.14769 (PMC5672741; doi:10.3897/zookeys.693.14769)
Supplement: XML Treatment for Lithobius (Chinobius) yuchernovi [file zookeys.693.14769-treatment1.xml]

<!DOCTYPE tp:taxon-treatment
  PUBLIC "-//TaxonX//DTD Taxonomic Treatment Publishing DTD v0 20100105//EN" "tax-treatment-NSO.dtd">
<tp:taxon-treatment xmlns:tp="http://www.plazi.org/taxpub"><tp:treatment-meta><kwd-group><label>Taxon classification</label><kwd><named-content xmlns:xlink="http://www.w3.org/1999/xlink" content-type="kingdom">Animalia</named-content></kwd><kwd><named-content xmlns:xlink="http://www.w3.org/1999/xlink" content-type="order">Lithobiomorpha</named-content></kwd><kwd><named-content xmlns:xlink="http://www.w3.org/1999/xlink" content-type="family">Lithobiidae</named-content></kwd></kwd-group><mixed-citation publication-type="journal"><person-group><name><surname>Farzalieva</surname><given-names>Gyulli Sh.</given-names></name><name><surname>Nefediev</surname><given-names>Pavel S.</given-names></name><name><surname>Tuf</surname><given-names>Ivan H.</given-names></name></person-group><article-title>
          <tp:taxon-name><tp:taxon-name-part taxon-name-part-type="genus" reg="Lithobius">Lithobius</tp:taxon-name-part> (<tp:taxon-name-part taxon-name-part-type="subgenus" reg="Chinobius">Chinobius</tp:taxon-name-part>) <tp:taxon-name-part taxon-name-part-type="species" reg="yuchernovi">yuchernovi</tp:taxon-name-part></tp:taxon-name>, a new lithobiid species from northeastern Siberia and the Kamchatka Peninsula, Russia (<tp:taxon-name><tp:taxon-name-part taxon-name-part-type="class">Chilopoda</tp:taxon-name-part></tp:taxon-name>, <tp:taxon-name><tp:taxon-name-part taxon-name-part-type="order">Lithobiomorpha</tp:taxon-name-part></tp:taxon-name>)</article-title><source>Zookeys</source><day>23</day><month>8</month><year>2017</year><volume>2017</volume><issue>693</issue><fpage>95</fpage><lpage>108</lpage><pub-id pub-id-type="doi">10.3897/zookeys.693.14769</pub-id></mixed-citation></tp:treatment-meta><tp:nomenclature><tp:taxon-name>
              <tp:taxon-name-part taxon-name-part-type="genus" reg="Lithobius">Lithobius</tp:taxon-name-part> (<tp:taxon-name-part taxon-name-part-type="subgenus" reg="Chinobius">Chinobius</tp:taxon-name-part>) <tp:taxon-name-part taxon-name-part-type="species" reg="yuchernovi">yuchernovi</tp:taxon-name-part><object-id xmlns:xlink="http://www.w3.org/1999/xlink" content-type="zoobank" xlink:type="simple">http://zoobank.org/70178FA1-C117-4FFA-B915-C47783BA339B</object-id></tp:taxon-name><tp:taxon-status xmlns:xlink="http://www.w3.org/1999/xlink" xlink:type="simple">sp. n.</tp:taxon-status><xref ref-type="fig" rid="F1">Figs 1–9</xref><xref ref-type="fig" rid="F2">, 10–12</xref><xref ref-type="fig" rid="F3">, 13–20</xref><xref ref-type="fig" rid="F4">, 21–28</xref></tp:nomenclature><tp:treatment-sec sec-type="type material" id="SECID0EQJAC"><title>Type material.</title><p>Holotype ♂ (<named-content xmlns:xlink="http://www.w3.org/1999/xlink" content-type="dwc:institutional_code" xlink:type="simple">ZMUM</named-content>): Russia, Magadan Region, Kolyma Uplands, Ola Plateau highlands, <named-content xmlns:xlink="http://www.w3.org/1999/xlink" content-type="dwc:verbatimCoordinates" xlink:type="simple"><named-content content-type="geo-json" specific-use="{&#34;type&#34;:&#34;Point&#34;,&#34;coordinates&#34;:[151.266667,60.650000]}" id="NCID0E5JAC" xlink:type="simple">60°39'N, 151°16'E</named-content></named-content>, nival community with <italic><tp:taxon-name><tp:taxon-name-part taxon-name-part-type="genus" reg="Cassiope">Cassiope</tp:taxon-name-part> <tp:taxon-name-part taxon-name-part-type="species" reg="tetragona">tetragona</tp:taxon-name-part></tp:taxon-name></italic>, 1275 m, 9.08.2011, leg. O.L. Makarova and A.B. Babenko.</p><p>
              <bold>Paratypes</bold>: 3 ♂♂, 4 ♀♀ (<named-content xmlns:xlink="http://www.w3.org/1999/xlink" content-type="dwc:institutional_code" xlink:type="simple">ZMUM</named-content>), 2 ♂♂, 1♀ (<named-content xmlns:xlink="http://www.w3.org/1999/xlink" content-type="dwc:institutional_code" xlink:type="simple">MMUM</named-content>, No. G7593), same data as holotype; 5 ♂♂, 4 ♀♀ (<named-content xmlns:xlink="http://www.w3.org/1999/xlink" content-type="dwc:institutional_code" xlink:type="simple">PSU</named-content>), same locality, grass meadow, forb meadow with abundant legumes, nival community with <italic><tp:taxon-name><tp:taxon-name-part taxon-name-part-type="genus" reg="Cassiope">Cassiope</tp:taxon-name-part> <tp:taxon-name-part taxon-name-part-type="species" reg="tetragona">tetragona</tp:taxon-name-part></tp:taxon-name></italic>, dryas-forb tundra and ridge-top dryas-moss tundra, ca 1225–1470 m, 8–9.08.2011, leg. O.L. Makarova and A.B. Babenko; 5 ♂♂, 5 ♀♀ (<named-content xmlns:xlink="http://www.w3.org/1999/xlink" content-type="dwc:institutional_code" xlink:type="simple">ZMUM</named-content>), 3 ♂♂, 12 ♀♀ (<named-content xmlns:xlink="http://www.w3.org/1999/xlink" content-type="dwc:institutional_code" xlink:type="simple">PSU</named-content>), same locality, along bed of a nameless stream, at timber line, snowbed at ca 1150 m, 10.08.2011, leg. O.L. Makarova and A.B. Babenko; 3 ♂♂, 6 ♀♀ (<named-content xmlns:xlink="http://www.w3.org/1999/xlink" content-type="dwc:institutional_code" xlink:type="simple">PSU</named-content>), same locality, forest belt of Ola Valley, willow bog, ca 820 m, 10.08.2011, leg. O.L. Makarova.</p><p>
              <bold>Non-type material</bold>: Chukot Autonomous Region: 6 ♂♂, 5 ♀♀, 1 subadult ♀ (<named-content xmlns:xlink="http://www.w3.org/1999/xlink" content-type="dwc:institutional_code" xlink:type="simple">ZMUM</named-content>), environs of Anadyr Town, Maria Hill, under stones, 14–17.07.1971, leg. A.L. Tikhomirova and V.A. Turchaninova; 1 ♂, 7 ♀♀ (<named-content xmlns:xlink="http://www.w3.org/1999/xlink" content-type="dwc:institutional_code" xlink:type="simple">ZMUM</named-content>), upper reaches of Bolshaya Osinovaya River, <named-content xmlns:xlink="http://www.w3.org/1999/xlink" content-type="dwc:verbatimCoordinates" xlink:type="simple"><named-content content-type="geo-json" specific-use="{&#34;type&#34;:&#34;Point&#34;,&#34;coordinates&#34;:[175.216667,66.866667]}" id="NCID0EMMAC" xlink:type="simple">66°52'N, 175°13'E</named-content></named-content>, 30.07.1992, leg. D.I. Berman; 1 ♂ (<named-content xmlns:xlink="http://www.w3.org/1999/xlink" content-type="dwc:institutional_code" xlink:type="simple">ZMUM</named-content>), near Markovo, <named-content xmlns:xlink="http://www.w3.org/1999/xlink" content-type="dwc:verbatimCoordinates" xlink:type="simple"><named-content content-type="geo-json" specific-use="{&#34;type&#34;:&#34;Point&#34;,&#34;coordinates&#34;:[170.433333,64.683333]}" id="NCID0EZMAC" xlink:type="simple">64°41'N, 170°26'E</named-content></named-content>, spring alluvium of Anadyr River, 9.07.1971, leg. A.L. Tikhomirova; 8 ♂♂, 1 subadult ♂, 1 ♀♀ (<named-content xmlns:xlink="http://www.w3.org/1999/xlink" content-type="dwc:institutional_code" xlink:type="simple">ZMUM</named-content>), Anadyr River, estuary of Balaganchik River, <named-content xmlns:xlink="http://www.w3.org/1999/xlink" content-type="dwc:verbatimCoordinates" xlink:type="simple"><named-content content-type="geo-json" specific-use="{&#34;type&#34;:&#34;Point&#34;,&#34;coordinates&#34;:[168.600000,64.900000]}" id="NCID0EGNAC" xlink:type="simple">64°54'N, 168°36'E</named-content></named-content>, no date, leg. P.S. Tomkovich; 3 ♂♂, 16 ♀♀, 11 epimorph juveniles (<named-content xmlns:xlink="http://www.w3.org/1999/xlink" content-type="dwc:institutional_code" xlink:type="simple">PSU</named-content>), Chaun Bay, Mt. Neitlin, <named-content xmlns:xlink="http://www.w3.org/1999/xlink" content-type="dwc:verbatimCoordinates" xlink:type="simple"><named-content content-type="geo-json" specific-use="{&#34;type&#34;:&#34;Point&#34;,&#34;coordinates&#34;:[171.450000,69.316667]}" id="NCID0ETNAC" xlink:type="simple">69°19'N, 171°27'E</named-content></named-content>, pitfall traps, 5–25.08.1992, leg. D.I. Berman. Kamchatka Peninsula: 1 ♂ (<named-content xmlns:xlink="http://www.w3.org/1999/xlink" content-type="dwc:institutional_code" xlink:type="simple">ZMUM</named-content>), near Elizovo, <named-content xmlns:xlink="http://www.w3.org/1999/xlink" content-type="dwc:verbatimCoordinates" xlink:type="simple"><named-content content-type="geo-json" specific-use="{&#34;type&#34;:&#34;Point&#34;,&#34;coordinates&#34;:[158.466667,53.166667]}" id="NCID0EAOAC" xlink:type="simple">53°10'N, 158°28'E</named-content></named-content>, <italic><tp:taxon-name><tp:taxon-name-part taxon-name-part-type="genus" reg="Betula">Betula</tp:taxon-name-part></tp:taxon-name></italic> forest with <tp:taxon-name><tp:taxon-name-part taxon-name-part-type="family">Poaceae</tp:taxon-name-part></tp:taxon-name>, 11.08.1987, leg. A.V. Tanasevitch; 1 ♂, 1 ♀ (<named-content xmlns:xlink="http://www.w3.org/1999/xlink" content-type="dwc:institutional_code" xlink:type="simple">ZMUM</named-content>), Kronotsky Nature Reserve, near Valley of Geysers, <named-content xmlns:xlink="http://www.w3.org/1999/xlink" content-type="dwc:verbatimCoordinates" xlink:type="simple"><named-content content-type="geo-json" specific-use="{&#34;type&#34;:&#34;Point&#34;,&#34;coordinates&#34;:[159.800000,54.516667]}" id="NCID0EZOAC" xlink:type="simple">54°31'N, 159°48'E</named-content></named-content>, mountain tundra with mosses and lichens,1200 m, 2–3.09.1978, leg. A.V. Tanasevitch; 1 ♂, 3 ♀♀ (<named-content xmlns:xlink="http://www.w3.org/1999/xlink" content-type="dwc:institutional_code" xlink:type="simple">ZMUM</named-content>), same locality, multiherbaceous <italic><tp:taxon-name><tp:taxon-name-part taxon-name-part-type="genus" reg="Betula">Betula</tp:taxon-name-part></tp:taxon-name></italic> forest on slope, 1.09.1978, leg. A.V. Tanasevitch; 2 ♀♀ (<named-content xmlns:xlink="http://www.w3.org/1999/xlink" content-type="dwc:institutional_code" xlink:type="simple">ZMUM</named-content>), southern border of Kronotsky Nature Reserve, Zhupanovo, <italic><tp:taxon-name><tp:taxon-name-part taxon-name-part-type="genus" reg="Abies">Abies</tp:taxon-name-part></tp:taxon-name></italic> forest, 30.08.1987, leg. A.V. Tanasevitch. Magadan Region: 19 ♂♂, 49 ♀♀, Tenkinsky District, near Sibik-Tyellakh, “Aborigen” Field Station, <named-content xmlns:xlink="http://www.w3.org/1999/xlink" content-type="dwc:verbatimCoordinates" xlink:type="simple"><named-content content-type="geo-json" specific-use="{&#34;type&#34;:&#34;Point&#34;,&#34;coordinates&#34;:[149.300000,61.900000]}" id="NCID0EZPAC" xlink:type="simple">61°54'N, 149°18'E</named-content></named-content>, Mt. Medvezhya, no date, leg. D.I. Berman; 1 ♂, 1 ♀ (<named-content xmlns:xlink="http://www.w3.org/1999/xlink" content-type="dwc:institutional_code" xlink:type="simple">ZMUM</named-content>), Annachag Mts, Jack London Lake, <named-content xmlns:xlink="http://www.w3.org/1999/xlink" content-type="dwc:verbatimCoordinates" xlink:type="simple"><named-content content-type="geo-json" specific-use="{&#34;type&#34;:&#34;Point&#34;,&#34;coordinates&#34;:[149.516667,62.066667]}" id="NCID0EHAAE" xlink:type="simple">62°04'N, 149°31'E</named-content></named-content>, ca 800 m, litter, 5–6.08.1985, leg. Lyubimova.</p></tp:treatment-sec><tp:treatment-sec sec-type="Name" id="SECID0EMAAE"><title>Name.</title><p>The new species honours Academician <bold>Yu</bold>ry Ivanovich <bold>Chernov</bold> (1934–2012), the outstanding researcher of the Arctic (<xref ref-type="bibr" rid="B12">Reznikova 2012</xref>).</p></tp:treatment-sec><tp:treatment-sec sec-type="diagnosis" id="SECID0E1AAE"><title>Diagnosis.</title><p>A species of the genus <tp:taxon-name><tp:taxon-name-part taxon-name-part-type="genus" reg="Lithobius">Lithobius</tp:taxon-name-part></tp:taxon-name> Leach, 1814, subgenus <tp:taxon-name><tp:taxon-name-part taxon-name-part-type="subgenus" reg="Chinobius">Chinobius</tp:taxon-name-part></tp:taxon-name> Matic, 1973, normally with 20+20 elongate antennal articles; 9–11 ocelli, arranged in three rows; Tömösváry’s organ similar in size to the nearest ocellus; 2+2 teeth and setiform porodonts at dental margin of coxosternite; tergites without processes at posterior angles; tarsi 2-segmented, articulation being well-defined on all legs; legs 14–15 with DCa, leg 15 with an accessory apical claw; female gonopods with 2+2 spurs, gonopodal claw with 2–3 poorly-expressed denticles on internal ridge and with a single well-defined denticle on external ridge; last pair of legs swollen in male, ventrodistally with a group of curved setae on a round tubercle on tibiae, as well as shallow dorsal and ventral sulci on femora and tibiae.</p></tp:treatment-sec><tp:treatment-sec sec-type="distribution" id="SECID0EPBAE"><title>Distribution</title><p>
              <bold>(Figure <xref ref-type="fig" rid="F5">29</xref>).</bold> Northeastern Siberia and the Kamchatka Peninsula.</p></tp:treatment-sec><tp:treatment-sec sec-type="description" id="SECID0E3BAE"><title>Description.</title><p>Holotype ♂. Body 12.9 mm long; colour in alcohol yellow-brownish, with a distinct, darker, axial stripe on forcipular <abbrev xmlns:xlink="http://www.w3.org/1999/xlink" xlink:title="tergite" id="ABBRID0ECCAE" xlink:type="simple">T</abbrev>–<abbrev xmlns:xlink="http://www.w3.org/1999/xlink" xlink:title="tergite" id="ABBRID0EGCAE" xlink:type="simple">T</abbrev> 10, thereafter axial stripe poorly-expressed. Tergites: almost smooth, without visible setae, <abbrev xmlns:xlink="http://www.w3.org/1999/xlink" xlink:title="tergite" id="ABBRID0EKCAE" xlink:type="simple">T</abbrev> 15 distinct; posterior angles rounded from forcipular <abbrev xmlns:xlink="http://www.w3.org/1999/xlink" xlink:title="tergite" id="ABBRID0EOCAE" xlink:type="simple">T</abbrev> to <abbrev xmlns:xlink="http://www.w3.org/1999/xlink" xlink:title="tergite" id="ABBRID0ESCAE" xlink:type="simple">T</abbrev> 9; posterior margin of <abbrev xmlns:xlink="http://www.w3.org/1999/xlink" xlink:title="tergites" id="ABBRID0EWCAE" xlink:type="simple">TT</abbrev> 10, 12 and 14 slightly sinuate; <abbrev xmlns:xlink="http://www.w3.org/1999/xlink" xlink:title="tergites" id="ABBRID0E1CAE" xlink:type="simple">TT</abbrev> 9, 11, 13 and 15 without triangular projections, but <abbrev xmlns:xlink="http://www.w3.org/1999/xlink" xlink:title="tergites" id="ABBRID0E5CAE" xlink:type="simple">TT</abbrev> 13 and 15 with posterior angles slightly drawn back (Fig. <xref ref-type="fig" rid="F1">1</xref>); posterior margin of intermediate <abbrev xmlns:xlink="http://www.w3.org/1999/xlink" xlink:title="tergite" id="ABBRID0EGDAE" xlink:type="simple">T</abbrev> straight, breadth/length ratio 1.04 (length 0.68 mm, breadth 0.70 mm); <abbrev xmlns:xlink="http://www.w3.org/1999/xlink" xlink:title="tergite" id="ABBRID0EKDAE" xlink:type="simple">T</abbrev> 10 broadened, breadth/length ratio 1.16 (length 1.23 mm, breadth 1.43 mm). Sternites: sparsely setose, breadth/length ratio of <abbrev xmlns:xlink="http://www.w3.org/1999/xlink" xlink:title="sternite" id="ABBRID0EODAE" xlink:type="simple">S</abbrev> 10, 1.23 (length 0.88 mm, breadth 1.08 mm); breadth/length ratio of <abbrev xmlns:xlink="http://www.w3.org/1999/xlink" xlink:title="sternite" id="ABBRID0ESDAE" xlink:type="simple">S</abbrev> 15, 0.65 (length 0.55 mm; genital sternite more densely setose, as in Fig. <xref ref-type="fig" rid="F3">18</xref>).</p><fig id="F1" position="float" orientation="portrait"><label>Figures 1–9.</label><caption><p>
                  <tp:taxon-name><tp:taxon-name-part taxon-name-part-type="genus" reg="Lithobius">Lithobius</tp:taxon-name-part> (<tp:taxon-name-part taxon-name-part-type="subgenus" reg="Chinobius">Chinobius</tp:taxon-name-part>) <tp:taxon-name-part taxon-name-part-type="species" reg="yuchernovi">yuchernovi</tp:taxon-name-part></tp:taxon-name> sp. n., paratypes. <bold>1</bold> male 8–16 tergites, dorsal view <bold>2</bold> male front body part, dorsal view <bold>3</bold> female coxal pores of legs 12–15, ventral view <bold>4</bold> male forcipular coxosternite, ventral view <bold>5–6</bold> female gonopod, ventral and dorsal view, respectively <bold>7</bold> male gonopod, ventral view <bold>8</bold> female ocelli and Tömösváry’s organ, lateral view <bold>9</bold> female intermediate tergite, dorsal view. Scale bars: 0.5 mm (<bold>1–6, 8, 9</bold>), 0.1 mm (<bold>7</bold>).</p></caption><graphic xmlns:xlink="http://www.w3.org/1999/xlink" xlink:href="zookeys-693-095-g001.jpg" position="float" orientation="portrait" xlink:type="simple" id="oo_151835.jpg"/></fig><p>Cephalic plate: breadth/length ratio 1.04 (length 1.20 mm, breadth 1.23 mm); much broader than forcipular <abbrev xmlns:xlink="http://www.w3.org/1999/xlink" xlink:title="tergite" id="ABBRID0ELFAE" xlink:type="simple">T</abbrev> (breadth 0.90 mm) (Fig. <xref ref-type="fig" rid="F1">2</xref>). Antennae: ca 5.25 mm long, reaching the middle of <abbrev xmlns:xlink="http://www.w3.org/1999/xlink" xlink:title="tergite" id="ABBRID0ETFAE" xlink:type="simple">T</abbrev> 6, composed of 20+19 elongate articles (Fig. <xref ref-type="fig" rid="F3">20</xref>). Ocelli: 11 on each side, dark, arranged in three broken rows; posterior ocellus slightly larger <!--PageBreak-->than posterosuperior ocellus and other seriated ocelli. Tömösváry’s organ as large as nearest ocellus, rounded (Figs <xref ref-type="fig" rid="F1">8</xref>, <xref ref-type="fig" rid="F4">26</xref>). Forcipular coxosternite: dental margin slightly concave, with 2+2 acute teeth and setiform porodonts, median diastema V-shaped; shoulders of coxosternite strongly sloping, as in Figs <xref ref-type="fig" rid="F1">4</xref> and <xref ref-type="fig" rid="F4">23</xref>.</p><p>Tarsal articulation of all legs distinct (Figs <xref ref-type="fig" rid="F3">13–15</xref>). Legs 14 slightly incrassate, without visible modifications (Fig. <xref ref-type="fig" rid="F3">13</xref>). <abbrev xmlns:xlink="http://www.w3.org/1999/xlink" xlink:title="prefemur" id="ABBRID0EXGAE" xlink:type="simple">P</abbrev>, <abbrev xmlns:xlink="http://www.w3.org/1999/xlink" xlink:title="femur" id="ABBRID0E2GAE" xlink:type="simple">F</abbrev>, <abbrev xmlns:xlink="http://www.w3.org/1999/xlink" xlink:title="tibia" id="ABBRID0E6GAE" xlink:type="simple">Ti</abbrev> and <abbrev xmlns:xlink="http://www.w3.org/1999/xlink" xlink:title="tarsus 1" id="ABBRID0EDHAE" xlink:type="simple">Ts1</abbrev> of legs 15 incrassate, last three with modifications: <abbrev xmlns:xlink="http://www.w3.org/1999/xlink" xlink:title="femur" id="ABBRID0EHHAE" xlink:type="simple">F</abbrev> with a clearly expressed dorsal sulcus and a poorly-developed ventral one; <abbrev xmlns:xlink="http://www.w3.org/1999/xlink" xlink:title="tibia" id="ABBRID0ELHAE" xlink:type="simple">Ti</abbrev> with a poorly-expressed dorsal sulcus and a well-developed ventral sulcus, the latter reaching the distoventral tubercle supporting a cluster of curved and long setae (distal setae more strongly curved, unciform, proximal ones almost straight) (Figs <xref ref-type="fig" rid="F2">12</xref>, <xref ref-type="fig" rid="F3">15</xref>); <abbrev xmlns:xlink="http://www.w3.org/1999/xlink" xlink:title="tarsus 1" id="ABBRID0EXHAE" xlink:type="simple">Ts1</abbrev> slightly flattened, dorsally with an implicit impression (Fig. <xref ref-type="fig" rid="F2">11</xref>) bearing a few erect setae. Length of legs 15: <abbrev xmlns:xlink="http://www.w3.org/1999/xlink" xlink:title="prefemur" id="ABBRID0E6HAE" xlink:type="simple">P</abbrev> = 0.78, <abbrev xmlns:xlink="http://www.w3.org/1999/xlink" xlink:title="femur" id="ABBRID0EDIAE" xlink:type="simple">F</abbrev> = 0.83, <abbrev xmlns:xlink="http://www.w3.org/1999/xlink" xlink:title="tibia" id="ABBRID0EHIAE" xlink:type="simple">Ti</abbrev> = 0.83, <abbrev xmlns:xlink="http://www.w3.org/1999/xlink" xlink:title="tarsus 1" id="ABBRID0ELIAE" xlink:type="simple">Ts1</abbrev> = 0.83, <abbrev xmlns:xlink="http://www.w3.org/1999/xlink" xlink:title="tarsus 2" id="ABBRID0EPIAE" xlink:type="simple">Ts2</abbrev> = 0.48. Legs 13–15 with DCa. Accessory claw on leg 15 large, well-developed. Plectrotaxy as in Table <xref ref-type="table" rid="T1">1</xref>. Coxal pores: present on legs 12–15, rounded, separated from one another by distances 2–2.5 times greater than their own diameter; inner pores smaller than neighbouring ones; formula 3, 4(5), 4(5), 4. Gonopod 1-segmented, with three setae (Figs <xref ref-type="fig" rid="F1">7</xref>, <xref ref-type="fig" rid="F3">18</xref>).</p><fig id="F2" position="float" orientation="portrait"><label>Figures 10–12.</label><caption><p>
                  <tp:taxon-name><tp:taxon-name-part taxon-name-part-type="genus" reg="Lithobius">Lithobius</tp:taxon-name-part> (<tp:taxon-name-part taxon-name-part-type="subgenus" reg="Chinobius">Chinobius</tp:taxon-name-part>) <tp:taxon-name-part taxon-name-part-type="species" reg="yuchernovi">yuchernovi</tp:taxon-name-part></tp:taxon-name> sp. n., male paratype. <bold>10</bold> leg 15, ventral view <bold>11</bold> tarsus 15, lateral view <bold>12</bold> prefemur, femur and tibia of leg 15, lateral view. Scale bars: 0.5 mm.</p></caption><graphic xmlns:xlink="http://www.w3.org/1999/xlink" xlink:href="zookeys-693-095-g002.jpg" position="float" orientation="portrait" xlink:type="simple" id="oo_151836.jpg"/></fig><table-wrap id="T1" position="float" orientation="portrait"><label>Table 1.</label><caption><p>Plectrotaxy of <italic><tp:taxon-name><tp:taxon-name-part taxon-name-part-type="genus" reg="Lithobius">L.</tp:taxon-name-part> <tp:taxon-name-part taxon-name-part-type="species" reg="yuchernovi">yuchernovi</tp:taxon-name-part></tp:taxon-name></italic> sp. n. Holotype. Brackets show the presence of an asymmetric spine in one of leg pairs.</p></caption><table id="TID0EDNAC" rules="all"><tbody><tr><td rowspan="2" colspan="1">
                      <bold>Leg</bold>
                    </td><td rowspan="1" colspan="4">
                      <bold>Ventral</bold>
                    </td><td rowspan="1" colspan="4">
                      <bold>Dorsal</bold>
                    </td></tr><tr><td rowspan="1" colspan="1">
                      <bold><abbrev xmlns:xlink="http://www.w3.org/1999/xlink" xlink:title="trochanter" id="ABBRID0ERLAE" xlink:type="simple">t</abbrev></bold>
                    </td><td rowspan="1" colspan="1">
                      <bold><abbrev xmlns:xlink="http://www.w3.org/1999/xlink" xlink:title="prefemur" id="ABBRID0E1LAE" xlink:type="simple">P</abbrev></bold>
                    </td><td rowspan="1" colspan="1">
                      <bold><abbrev xmlns:xlink="http://www.w3.org/1999/xlink" xlink:title="femur" id="ABBRID0EDMAE" xlink:type="simple">F</abbrev></bold>
                    </td><td rowspan="1" colspan="1">
                      <bold><abbrev xmlns:xlink="http://www.w3.org/1999/xlink" xlink:title="tibia" id="ABBRID0EMMAE" xlink:type="simple">Ti</abbrev></bold>
                    </td><td rowspan="1" colspan="1">
                      <bold><abbrev xmlns:xlink="http://www.w3.org/1999/xlink" xlink:title="coxa" id="ABBRID0EVMAE" xlink:type="simple">C</abbrev></bold>
                    </td><td rowspan="1" colspan="1">
                      <bold><abbrev xmlns:xlink="http://www.w3.org/1999/xlink" xlink:title="prefemur" id="ABBRID0E5MAE" xlink:type="simple">P</abbrev></bold>
                    </td><td rowspan="1" colspan="1">
                      <bold><abbrev xmlns:xlink="http://www.w3.org/1999/xlink" xlink:title="femur" id="ABBRID0EHNAE" xlink:type="simple">F</abbrev></bold>
                    </td><td rowspan="1" colspan="1">
                      <bold><abbrev xmlns:xlink="http://www.w3.org/1999/xlink" xlink:title="tibia" id="ABBRID0EQNAE" xlink:type="simple">Ti</abbrev></bold>
                    </td></tr><tr><td rowspan="1" colspan="1">1</td><td rowspan="1" colspan="1">–</td><td rowspan="1" colspan="1">–</td><td rowspan="1" colspan="1">
                      <abbrev xmlns:xlink="http://www.w3.org/1999/xlink" xlink:title="anterior" id="ABBRID0ECOAE" xlink:type="simple">a</abbrev>
                      <abbrev xmlns:xlink="http://www.w3.org/1999/xlink" xlink:title="median" id="ABBRID0EGOAE" xlink:type="simple">m</abbrev>
                    </td><td rowspan="1" colspan="1">
                      <abbrev xmlns:xlink="http://www.w3.org/1999/xlink" xlink:title="median" id="ABBRID0EOOAE" xlink:type="simple">m</abbrev>
                    </td><td rowspan="1" colspan="1">–</td><td rowspan="1" colspan="1">
                      <abbrev xmlns:xlink="http://www.w3.org/1999/xlink" xlink:title="posterior" id="ABBRID0EZOAE" xlink:type="simple">p</abbrev>
                    </td><td rowspan="1" colspan="1">
                      <abbrev xmlns:xlink="http://www.w3.org/1999/xlink" xlink:title="anterior" id="ABBRID0EBPAE" xlink:type="simple">a</abbrev>
                    </td><td rowspan="1" colspan="1">
                      <abbrev xmlns:xlink="http://www.w3.org/1999/xlink" xlink:title="anterior" id="ABBRID0EJPAE" xlink:type="simple">a</abbrev>
                    </td></tr><tr><td rowspan="1" colspan="1">2</td><td rowspan="1" colspan="1">–</td><td rowspan="1" colspan="1">–</td><td rowspan="1" colspan="1">
                      <abbrev xmlns:xlink="http://www.w3.org/1999/xlink" xlink:title="anterior" id="ABBRID0E2PAE" xlink:type="simple">a</abbrev>
                      <abbrev xmlns:xlink="http://www.w3.org/1999/xlink" xlink:title="median" id="ABBRID0E6PAE" xlink:type="simple">m</abbrev>
                    </td><td rowspan="1" colspan="1">
                      <abbrev xmlns:xlink="http://www.w3.org/1999/xlink" xlink:title="median" id="ABBRID0EHQAE" xlink:type="simple">m</abbrev>
                    </td><td rowspan="1" colspan="1">–</td><td rowspan="1" colspan="1">
                      <abbrev xmlns:xlink="http://www.w3.org/1999/xlink" xlink:title="posterior" id="ABBRID0ESQAE" xlink:type="simple">p</abbrev>
                    </td><td rowspan="1" colspan="1">
                      <abbrev xmlns:xlink="http://www.w3.org/1999/xlink" xlink:title="anterior" id="ABBRID0E1QAE" xlink:type="simple">a</abbrev> <abbrev xmlns:xlink="http://www.w3.org/1999/xlink" xlink:title="posterior" id="ABBRID0E5QAE" xlink:type="simple">p</abbrev></td><td rowspan="1" colspan="1">
                      <abbrev xmlns:xlink="http://www.w3.org/1999/xlink" xlink:title="anterior" id="ABBRID0EFRAE" xlink:type="simple">a</abbrev>
                    </td></tr><tr><td rowspan="1" colspan="1">3</td><td rowspan="1" colspan="1">–</td><td rowspan="1" colspan="1">–</td><td rowspan="1" colspan="1">
                      <abbrev xmlns:xlink="http://www.w3.org/1999/xlink" xlink:title="anterior" id="ABBRID0EXRAE" xlink:type="simple">a</abbrev>
                      <abbrev xmlns:xlink="http://www.w3.org/1999/xlink" xlink:title="median" id="ABBRID0E2RAE" xlink:type="simple">m</abbrev>
                    </td><td rowspan="1" colspan="1">
                      <abbrev xmlns:xlink="http://www.w3.org/1999/xlink" xlink:title="median" id="ABBRID0EDSAE" xlink:type="simple">m</abbrev>
                    </td><td rowspan="1" colspan="1">–</td><td rowspan="1" colspan="1">
                      <abbrev xmlns:xlink="http://www.w3.org/1999/xlink" xlink:title="posterior" id="ABBRID0EOSAE" xlink:type="simple">p</abbrev>
                    </td><td rowspan="1" colspan="1">
                      <abbrev xmlns:xlink="http://www.w3.org/1999/xlink" xlink:title="anterior" id="ABBRID0EWSAE" xlink:type="simple">a</abbrev> <abbrev xmlns:xlink="http://www.w3.org/1999/xlink" xlink:title="posterior" id="ABBRID0E1SAE" xlink:type="simple">p</abbrev></td><td rowspan="1" colspan="1">
                      <abbrev xmlns:xlink="http://www.w3.org/1999/xlink" xlink:title="anterior" id="ABBRID0EBTAE" xlink:type="simple">a</abbrev> (<abbrev xmlns:xlink="http://www.w3.org/1999/xlink" xlink:title="posterior" id="ABBRID0EFTAE" xlink:type="simple">p</abbrev>)</td></tr><tr><td rowspan="1" colspan="1">4</td><td rowspan="1" colspan="1">–</td><td rowspan="1" colspan="1">–</td><td rowspan="1" colspan="1">
                      <abbrev xmlns:xlink="http://www.w3.org/1999/xlink" xlink:title="anterior" id="ABBRID0EXTAE" xlink:type="simple">a</abbrev>
                      <abbrev xmlns:xlink="http://www.w3.org/1999/xlink" xlink:title="median" id="ABBRID0E2TAE" xlink:type="simple">m</abbrev>
                    </td><td rowspan="1" colspan="1">
                      <abbrev xmlns:xlink="http://www.w3.org/1999/xlink" xlink:title="median" id="ABBRID0EDUAE" xlink:type="simple">m</abbrev>
                    </td><td rowspan="1" colspan="1">–</td><td rowspan="1" colspan="1">
                      <abbrev xmlns:xlink="http://www.w3.org/1999/xlink" xlink:title="posterior" id="ABBRID0EOUAE" xlink:type="simple">p</abbrev>
                    </td><td rowspan="1" colspan="1">
                      <abbrev xmlns:xlink="http://www.w3.org/1999/xlink" xlink:title="anterior" id="ABBRID0EWUAE" xlink:type="simple">a</abbrev> <abbrev xmlns:xlink="http://www.w3.org/1999/xlink" xlink:title="posterior" id="ABBRID0E1UAE" xlink:type="simple">p</abbrev></td><td rowspan="1" colspan="1">
                      <abbrev xmlns:xlink="http://www.w3.org/1999/xlink" xlink:title="anterior" id="ABBRID0EBVAE" xlink:type="simple">a</abbrev> <abbrev xmlns:xlink="http://www.w3.org/1999/xlink" xlink:title="posterior" id="ABBRID0EFVAE" xlink:type="simple">p</abbrev></td></tr><tr><td rowspan="1" colspan="1">5</td><td rowspan="1" colspan="1">–</td><td rowspan="1" colspan="1">–</td><td rowspan="1" colspan="1">
                      <abbrev xmlns:xlink="http://www.w3.org/1999/xlink" xlink:title="anterior" id="ABBRID0EWVAE" xlink:type="simple">a</abbrev>
                      <abbrev xmlns:xlink="http://www.w3.org/1999/xlink" xlink:title="median" id="ABBRID0E1VAE" xlink:type="simple">m</abbrev>
                    </td><td rowspan="1" colspan="1">
                      <abbrev xmlns:xlink="http://www.w3.org/1999/xlink" xlink:title="median" id="ABBRID0ECWAE" xlink:type="simple">m</abbrev>
                    </td><td rowspan="1" colspan="1">–</td><td rowspan="1" colspan="1">(<abbrev xmlns:xlink="http://www.w3.org/1999/xlink" xlink:title="anterior" id="ABBRID0ENWAE" xlink:type="simple">a</abbrev>) <abbrev xmlns:xlink="http://www.w3.org/1999/xlink" xlink:title="posterior" id="ABBRID0ERWAE" xlink:type="simple">p</abbrev></td><td rowspan="1" colspan="1">
                      <abbrev xmlns:xlink="http://www.w3.org/1999/xlink" xlink:title="anterior" id="ABBRID0EYWAE" xlink:type="simple">a</abbrev> <abbrev xmlns:xlink="http://www.w3.org/1999/xlink" xlink:title="posterior" id="ABBRID0E3WAE" xlink:type="simple">p</abbrev></td><td rowspan="1" colspan="1">
                      <abbrev xmlns:xlink="http://www.w3.org/1999/xlink" xlink:title="anterior" id="ABBRID0EDXAE" xlink:type="simple">a</abbrev> <abbrev xmlns:xlink="http://www.w3.org/1999/xlink" xlink:title="posterior" id="ABBRID0EHXAE" xlink:type="simple">p</abbrev></td></tr><tr><td rowspan="1" colspan="1">6</td><td rowspan="1" colspan="1">–</td><td rowspan="1" colspan="1">–</td><td rowspan="1" colspan="1">
                      <abbrev xmlns:xlink="http://www.w3.org/1999/xlink" xlink:title="anterior" id="ABBRID0EYXAE" xlink:type="simple">a</abbrev>
                      <abbrev xmlns:xlink="http://www.w3.org/1999/xlink" xlink:title="median" id="ABBRID0E3XAE" xlink:type="simple">m</abbrev>
                    </td><td rowspan="1" colspan="1">(<abbrev xmlns:xlink="http://www.w3.org/1999/xlink" xlink:title="anterior" id="ABBRID0EEYAE" xlink:type="simple">a</abbrev>)<abbrev xmlns:xlink="http://www.w3.org/1999/xlink" xlink:title="median" id="ABBRID0EIYAE" xlink:type="simple">m</abbrev></td><td rowspan="1" colspan="1">–</td><td rowspan="1" colspan="1">
                      <abbrev xmlns:xlink="http://www.w3.org/1999/xlink" xlink:title="anterior" id="ABBRID0ESYAE" xlink:type="simple">a</abbrev> <abbrev xmlns:xlink="http://www.w3.org/1999/xlink" xlink:title="posterior" id="ABBRID0EWYAE" xlink:type="simple">p</abbrev></td><td rowspan="1" colspan="1">
                      <abbrev xmlns:xlink="http://www.w3.org/1999/xlink" xlink:title="anterior" id="ABBRID0E4YAE" xlink:type="simple">a</abbrev> <abbrev xmlns:xlink="http://www.w3.org/1999/xlink" xlink:title="posterior" id="ABBRID0EBZAE" xlink:type="simple">p</abbrev></td><td rowspan="1" colspan="1">
                      <abbrev xmlns:xlink="http://www.w3.org/1999/xlink" xlink:title="anterior" id="ABBRID0EIZAE" xlink:type="simple">a</abbrev> <abbrev xmlns:xlink="http://www.w3.org/1999/xlink" xlink:title="posterior" id="ABBRID0EMZAE" xlink:type="simple">p</abbrev></td></tr><tr><td rowspan="1" colspan="1">7</td><td rowspan="1" colspan="1">–</td><td rowspan="1" colspan="1">(<abbrev xmlns:xlink="http://www.w3.org/1999/xlink" xlink:title="median" id="ABBRID0E1ZAE" xlink:type="simple">m</abbrev>)</td><td rowspan="1" colspan="1">
                      <abbrev xmlns:xlink="http://www.w3.org/1999/xlink" xlink:title="anterior" id="ABBRID0EC1AE" xlink:type="simple">a</abbrev>
                      <abbrev xmlns:xlink="http://www.w3.org/1999/xlink" xlink:title="median" id="ABBRID0EG1AE" xlink:type="simple">m</abbrev>
                    </td><td rowspan="1" colspan="1">
                      <abbrev xmlns:xlink="http://www.w3.org/1999/xlink" xlink:title="anterior" id="ABBRID0EO1AE" xlink:type="simple">a</abbrev>
                      <abbrev xmlns:xlink="http://www.w3.org/1999/xlink" xlink:title="median" id="ABBRID0ES1AE" xlink:type="simple">m</abbrev>
                    </td><td rowspan="1" colspan="1">–</td><td rowspan="1" colspan="1">
                      <abbrev xmlns:xlink="http://www.w3.org/1999/xlink" xlink:title="anterior" id="ABBRID0E41AE" xlink:type="simple">a</abbrev> <abbrev xmlns:xlink="http://www.w3.org/1999/xlink" xlink:title="posterior" id="ABBRID0EB2AE" xlink:type="simple">p</abbrev></td><td rowspan="1" colspan="1">
                      <abbrev xmlns:xlink="http://www.w3.org/1999/xlink" xlink:title="anterior" id="ABBRID0EI2AE" xlink:type="simple">a</abbrev> <abbrev xmlns:xlink="http://www.w3.org/1999/xlink" xlink:title="posterior" id="ABBRID0EM2AE" xlink:type="simple">p</abbrev></td><td rowspan="1" colspan="1">
                      <abbrev xmlns:xlink="http://www.w3.org/1999/xlink" xlink:title="anterior" id="ABBRID0ET2AE" xlink:type="simple">a</abbrev> <abbrev xmlns:xlink="http://www.w3.org/1999/xlink" xlink:title="posterior" id="ABBRID0EX2AE" xlink:type="simple">p</abbrev></td></tr><tr><td rowspan="1" colspan="1">8</td><td rowspan="1" colspan="1">–</td><td rowspan="1" colspan="1">
                      <abbrev xmlns:xlink="http://www.w3.org/1999/xlink" xlink:title="median" id="ABBRID0EF3AE" xlink:type="simple">m</abbrev>
                    </td><td rowspan="1" colspan="1">
                      <abbrev xmlns:xlink="http://www.w3.org/1999/xlink" xlink:title="anterior" id="ABBRID0EN3AE" xlink:type="simple">a</abbrev>
                      <abbrev xmlns:xlink="http://www.w3.org/1999/xlink" xlink:title="median" id="ABBRID0ER3AE" xlink:type="simple">m</abbrev>
                    </td><td rowspan="1" colspan="1">
                      <abbrev xmlns:xlink="http://www.w3.org/1999/xlink" xlink:title="anterior" id="ABBRID0EZ3AE" xlink:type="simple">a</abbrev>
                      <abbrev xmlns:xlink="http://www.w3.org/1999/xlink" xlink:title="median" id="ABBRID0E43AE" xlink:type="simple">m</abbrev>
                    </td><td rowspan="1" colspan="1">–</td><td rowspan="1" colspan="1">
                      <abbrev xmlns:xlink="http://www.w3.org/1999/xlink" xlink:title="anterior" id="ABBRID0EI4AE" xlink:type="simple">a</abbrev> <abbrev xmlns:xlink="http://www.w3.org/1999/xlink" xlink:title="posterior" id="ABBRID0EM4AE" xlink:type="simple">p</abbrev></td><td rowspan="1" colspan="1">
                      <abbrev xmlns:xlink="http://www.w3.org/1999/xlink" xlink:title="anterior" id="ABBRID0ET4AE" xlink:type="simple">a</abbrev> <abbrev xmlns:xlink="http://www.w3.org/1999/xlink" xlink:title="posterior" id="ABBRID0EX4AE" xlink:type="simple">p</abbrev></td><td rowspan="1" colspan="1">
                      <abbrev xmlns:xlink="http://www.w3.org/1999/xlink" xlink:title="anterior" id="ABBRID0E54AE" xlink:type="simple">a</abbrev> <abbrev xmlns:xlink="http://www.w3.org/1999/xlink" xlink:title="posterior" id="ABBRID0EC5AE" xlink:type="simple">p</abbrev></td></tr><tr><td rowspan="1" colspan="1">9–11</td><td rowspan="1" colspan="1">–</td><td rowspan="1" colspan="1">
                      <abbrev xmlns:xlink="http://www.w3.org/1999/xlink" xlink:title="median" id="ABBRID0EQ5AE" xlink:type="simple">m</abbrev>
                      <abbrev xmlns:xlink="http://www.w3.org/1999/xlink" xlink:title="posterior" id="ABBRID0EU5AE" xlink:type="simple">p</abbrev>
                    </td><td rowspan="1" colspan="1">
                      <abbrev xmlns:xlink="http://www.w3.org/1999/xlink" xlink:title="anterior" id="ABBRID0E35AE" xlink:type="simple">a</abbrev>
                      <abbrev xmlns:xlink="http://www.w3.org/1999/xlink" xlink:title="median" id="ABBRID0EA6AE" xlink:type="simple">m</abbrev>
                      <abbrev xmlns:xlink="http://www.w3.org/1999/xlink" xlink:title="posterior" id="ABBRID0EE6AE" xlink:type="simple">p</abbrev>
                    </td><td rowspan="1" colspan="1">
                      <abbrev xmlns:xlink="http://www.w3.org/1999/xlink" xlink:title="anterior" id="ABBRID0EM6AE" xlink:type="simple">a</abbrev>
                      <abbrev xmlns:xlink="http://www.w3.org/1999/xlink" xlink:title="median" id="ABBRID0EQ6AE" xlink:type="simple">m</abbrev>
                    </td><td rowspan="1" colspan="1">–</td><td rowspan="1" colspan="1">
                      <abbrev xmlns:xlink="http://www.w3.org/1999/xlink" xlink:title="anterior" id="ABBRID0E26AE" xlink:type="simple">a</abbrev> <abbrev xmlns:xlink="http://www.w3.org/1999/xlink" xlink:title="posterior" id="ABBRID0EAAAG" xlink:type="simple">p</abbrev></td><td rowspan="1" colspan="1">
                      <abbrev xmlns:xlink="http://www.w3.org/1999/xlink" xlink:title="anterior" id="ABBRID0EHAAG" xlink:type="simple">a</abbrev> <abbrev xmlns:xlink="http://www.w3.org/1999/xlink" xlink:title="posterior" id="ABBRID0ELAAG" xlink:type="simple">p</abbrev></td><td rowspan="1" colspan="1">
                      <abbrev xmlns:xlink="http://www.w3.org/1999/xlink" xlink:title="anterior" id="ABBRID0ESAAG" xlink:type="simple">a</abbrev> <abbrev xmlns:xlink="http://www.w3.org/1999/xlink" xlink:title="posterior" id="ABBRID0EWAAG" xlink:type="simple">p</abbrev></td></tr><tr><td rowspan="1" colspan="1">12</td><td rowspan="1" colspan="1">–</td><td rowspan="1" colspan="1">
                      <abbrev xmlns:xlink="http://www.w3.org/1999/xlink" xlink:title="median" id="ABBRID0EEBAG" xlink:type="simple">m</abbrev>
                      <abbrev xmlns:xlink="http://www.w3.org/1999/xlink" xlink:title="posterior" id="ABBRID0EIBAG" xlink:type="simple">p</abbrev>
                    </td><td rowspan="1" colspan="1">
                      <abbrev xmlns:xlink="http://www.w3.org/1999/xlink" xlink:title="anterior" id="ABBRID0EQBAG" xlink:type="simple">a</abbrev>
                      <abbrev xmlns:xlink="http://www.w3.org/1999/xlink" xlink:title="median" id="ABBRID0EUBAG" xlink:type="simple">m</abbrev>
                      <abbrev xmlns:xlink="http://www.w3.org/1999/xlink" xlink:title="posterior" id="ABBRID0EYBAG" xlink:type="simple">p</abbrev>
                    </td><td rowspan="1" colspan="1">
                      <abbrev xmlns:xlink="http://www.w3.org/1999/xlink" xlink:title="anterior" id="ABBRID0EACAG" xlink:type="simple">a</abbrev>
                      <abbrev xmlns:xlink="http://www.w3.org/1999/xlink" xlink:title="median" id="ABBRID0EECAG" xlink:type="simple">m</abbrev>
                    </td><td rowspan="1" colspan="1">–</td><td rowspan="1" colspan="1">
                      <abbrev xmlns:xlink="http://www.w3.org/1999/xlink" xlink:title="anterior" id="ABBRID0EPCAG" xlink:type="simple">a</abbrev>
                      <abbrev xmlns:xlink="http://www.w3.org/1999/xlink" xlink:title="median" id="ABBRID0ETCAG" xlink:type="simple">m</abbrev>
                      <abbrev xmlns:xlink="http://www.w3.org/1999/xlink" xlink:title="posterior" id="ABBRID0EXCAG" xlink:type="simple">p</abbrev>
                    </td><td rowspan="1" colspan="1">
                      <abbrev xmlns:xlink="http://www.w3.org/1999/xlink" xlink:title="anterior" id="ABBRID0E6CAG" xlink:type="simple">a</abbrev> <abbrev xmlns:xlink="http://www.w3.org/1999/xlink" xlink:title="posterior" id="ABBRID0EDDAG" xlink:type="simple">p</abbrev></td><td rowspan="1" colspan="1">
                      <abbrev xmlns:xlink="http://www.w3.org/1999/xlink" xlink:title="anterior" id="ABBRID0EKDAG" xlink:type="simple">a</abbrev> <abbrev xmlns:xlink="http://www.w3.org/1999/xlink" xlink:title="posterior" id="ABBRID0EODAG" xlink:type="simple">p</abbrev></td></tr><tr><td rowspan="1" colspan="1">13</td><td rowspan="1" colspan="1">–</td><td rowspan="1" colspan="1">
                      <abbrev xmlns:xlink="http://www.w3.org/1999/xlink" xlink:title="median" id="ABBRID0E3DAG" xlink:type="simple">m</abbrev>
                      <abbrev xmlns:xlink="http://www.w3.org/1999/xlink" xlink:title="posterior" id="ABBRID0EAEAG" xlink:type="simple">p</abbrev>
                    </td><td rowspan="1" colspan="1">
                      <abbrev xmlns:xlink="http://www.w3.org/1999/xlink" xlink:title="anterior" id="ABBRID0EIEAG" xlink:type="simple">a</abbrev>
                      <abbrev xmlns:xlink="http://www.w3.org/1999/xlink" xlink:title="median" id="ABBRID0EMEAG" xlink:type="simple">m</abbrev>
                      <abbrev xmlns:xlink="http://www.w3.org/1999/xlink" xlink:title="posterior" id="ABBRID0EQEAG" xlink:type="simple">p</abbrev>
                    </td><td rowspan="1" colspan="1">
                      <abbrev xmlns:xlink="http://www.w3.org/1999/xlink" xlink:title="anterior" id="ABBRID0EYEAG" xlink:type="simple">a</abbrev>
                      <abbrev xmlns:xlink="http://www.w3.org/1999/xlink" xlink:title="median" id="ABBRID0E3EAG" xlink:type="simple">m</abbrev>
                    </td><td rowspan="1" colspan="1">
                      <abbrev xmlns:xlink="http://www.w3.org/1999/xlink" xlink:title="anterior" id="ABBRID0EEFAG" xlink:type="simple">a</abbrev>
                    </td><td rowspan="1" colspan="1">
                      <abbrev xmlns:xlink="http://www.w3.org/1999/xlink" xlink:title="anterior" id="ABBRID0EMFAG" xlink:type="simple">a</abbrev>
                      <abbrev xmlns:xlink="http://www.w3.org/1999/xlink" xlink:title="median" id="ABBRID0EQFAG" xlink:type="simple">m</abbrev>
                      <abbrev xmlns:xlink="http://www.w3.org/1999/xlink" xlink:title="posterior" id="ABBRID0EUFAG" xlink:type="simple">p</abbrev>
                    </td><td rowspan="1" colspan="1">
                      <abbrev xmlns:xlink="http://www.w3.org/1999/xlink" xlink:title="posterior" id="ABBRID0E3FAG" xlink:type="simple">p</abbrev>
                    </td><td rowspan="1" colspan="1">
                      <abbrev xmlns:xlink="http://www.w3.org/1999/xlink" xlink:title="posterior" id="ABBRID0EEGAG" xlink:type="simple">p</abbrev>
                    </td></tr><tr><td rowspan="1" colspan="1">14</td><td rowspan="1" colspan="1">
                      <abbrev xmlns:xlink="http://www.w3.org/1999/xlink" xlink:title="median" id="ABBRID0EQGAG" xlink:type="simple">m</abbrev>
                    </td><td rowspan="1" colspan="1">
                      <abbrev xmlns:xlink="http://www.w3.org/1999/xlink" xlink:title="anterior" id="ABBRID0EYGAG" xlink:type="simple">a</abbrev>
                      <abbrev xmlns:xlink="http://www.w3.org/1999/xlink" xlink:title="median" id="ABBRID0E3GAG" xlink:type="simple">m</abbrev>
                      <abbrev xmlns:xlink="http://www.w3.org/1999/xlink" xlink:title="posterior" id="ABBRID0EAHAG" xlink:type="simple">p</abbrev>
                    </td><td rowspan="1" colspan="1">
                      <abbrev xmlns:xlink="http://www.w3.org/1999/xlink" xlink:title="anterior" id="ABBRID0EIHAG" xlink:type="simple">a</abbrev>
                      <abbrev xmlns:xlink="http://www.w3.org/1999/xlink" xlink:title="median" id="ABBRID0EMHAG" xlink:type="simple">m</abbrev>
                    </td><td rowspan="1" colspan="1">
                      <abbrev xmlns:xlink="http://www.w3.org/1999/xlink" xlink:title="median" id="ABBRID0EUHAG" xlink:type="simple">m</abbrev>
                    </td><td rowspan="1" colspan="1">
                      <abbrev xmlns:xlink="http://www.w3.org/1999/xlink" xlink:title="anterior" id="ABBRID0E3HAG" xlink:type="simple">a</abbrev>
                    </td><td rowspan="1" colspan="1">
                      <abbrev xmlns:xlink="http://www.w3.org/1999/xlink" xlink:title="anterior" id="ABBRID0EEIAG" xlink:type="simple">a</abbrev>
                      <abbrev xmlns:xlink="http://www.w3.org/1999/xlink" xlink:title="median" id="ABBRID0EIIAG" xlink:type="simple">m</abbrev>
                      <abbrev xmlns:xlink="http://www.w3.org/1999/xlink" xlink:title="posterior" id="ABBRID0EMIAG" xlink:type="simple">p</abbrev>
                    </td><td rowspan="1" colspan="1">
                      <abbrev xmlns:xlink="http://www.w3.org/1999/xlink" xlink:title="posterior" id="ABBRID0EUIAG" xlink:type="simple">p</abbrev>
                    </td><td rowspan="1" colspan="1">–</td></tr><tr><td rowspan="1" colspan="1">15</td><td rowspan="1" colspan="1">
                      <abbrev xmlns:xlink="http://www.w3.org/1999/xlink" xlink:title="median" id="ABBRID0EDJAG" xlink:type="simple">m</abbrev>
                    </td><td rowspan="1" colspan="1">
                      <abbrev xmlns:xlink="http://www.w3.org/1999/xlink" xlink:title="anterior" id="ABBRID0ELJAG" xlink:type="simple">a</abbrev>
                      <abbrev xmlns:xlink="http://www.w3.org/1999/xlink" xlink:title="median" id="ABBRID0EPJAG" xlink:type="simple">m</abbrev>
                      <abbrev xmlns:xlink="http://www.w3.org/1999/xlink" xlink:title="posterior" id="ABBRID0ETJAG" xlink:type="simple">p</abbrev>
                    </td><td rowspan="1" colspan="1">
                      <abbrev xmlns:xlink="http://www.w3.org/1999/xlink" xlink:title="anterior" id="ABBRID0E2JAG" xlink:type="simple">a</abbrev>
                      <abbrev xmlns:xlink="http://www.w3.org/1999/xlink" xlink:title="median" id="ABBRID0E6JAG" xlink:type="simple">m</abbrev>
                    </td><td rowspan="1" colspan="1">–</td><td rowspan="1" colspan="1">
                      <abbrev xmlns:xlink="http://www.w3.org/1999/xlink" xlink:title="anterior" id="ABBRID0EKKAG" xlink:type="simple">a</abbrev>
                    </td><td rowspan="1" colspan="1">
                      <abbrev xmlns:xlink="http://www.w3.org/1999/xlink" xlink:title="anterior" id="ABBRID0ESKAG" xlink:type="simple">a</abbrev>
                      <abbrev xmlns:xlink="http://www.w3.org/1999/xlink" xlink:title="median" id="ABBRID0EWKAG" xlink:type="simple">m</abbrev>
                      <abbrev xmlns:xlink="http://www.w3.org/1999/xlink" xlink:title="posterior" id="ABBRID0E1KAG" xlink:type="simple">p</abbrev>
                    </td><td rowspan="1" colspan="1">–</td><td rowspan="1" colspan="1">–</td></tr></tbody></table></table-wrap><p>Paratype ♂♂. Length 10.2–12.2 mm. All characters as in holotype, but ocelli 8–10, usually 9 (Figs <xref ref-type="fig" rid="F1">8</xref>, <xref ref-type="fig" rid="F4">26</xref>). Antennae normally with 20+20 segments, but 3 specimens with asymmetric numbers of antennal articles (19+20, 20+19 and 18+20); 6 specimens with broken antenna (20+?). Posterior and posterosuperior ocelli slightly different in size from seriate ocelli. All specimens with a well-visible distoventral tubercle, the latter carrying a group of straight or curved setae. Expression of other sulci on legs 15 variable: in some males, dorsal sulci on <abbrev xmlns:xlink="http://www.w3.org/1999/xlink" xlink:title="femur" id="ABBRID0EOLAG" xlink:type="simple">F</abbrev> and <abbrev xmlns:xlink="http://www.w3.org/1999/xlink" xlink:title="tibia" id="ABBRID0ESLAG" xlink:type="simple">Ti</abbrev> poorly visible or absent at all, while in others, ventral sulci not developed. In some specimens, dorsal impression on <abbrev xmlns:xlink="http://www.w3.org/1999/xlink" xlink:title="tarsus 1" id="ABBRID0EWLAG" xlink:type="simple">Ts1</abbrev> without erect setae (Fig. <xref ref-type="fig" rid="F2">11</xref>). Plectrotaxy as in holotype, but in some specimens Vtm can start with legs13, while VTia from legs 3 to 14. Coxal pores as in holotype, their number varying from 3 to 5. Gonopods as in holotype, with 2–3 setae (Figs <xref ref-type="fig" rid="F1">7</xref>, <xref ref-type="fig" rid="F3">18</xref>).</p><p>Paratype ♀♀. Length 12.1–16.0 mm. Antennae usually with 20+20 segments, but in two specimens 20+19 and 20+18, respectively; 3 specimens with broken antenna (20+?). Intermediate tergite broadened, breadth/length ratio 1.19 (length <!--PageBreak-->0.80 mm, breadth 0.95 mm) (Fig. <xref ref-type="fig" rid="F1">9</xref>). Legs 12–15 with 4–6 coxal pores, formula 4(5),5(4),5(4),5(6). Gonopods without setae on internal face, with 2+2 short spurs separated from one another by distances not exceeding the diameter of the widest part of a spur (Figs <xref ref-type="fig" rid="F1">5</xref>, <xref ref-type="fig" rid="F4">22</xref>). First segment of gonopod without spines, second with 6–8, third with 2–3 dorsal short spines in two uneven rows (Figs <xref ref-type="fig" rid="F1">6</xref>, <xref ref-type="fig" rid="F4">24</xref>). In some specimens, the spines very short. Apical claw of gonopod with one well-defined lateral denticle located in the middle of external ridge, as well as with 2–4 blunt denticles on internal ridge. In some specimens, the denticles almost abraded. In most specimens, the lateral denticles on internal ridge of claw blunt, as in Figs <xref ref-type="fig" rid="F4">27</xref> and <xref ref-type="fig" rid="F4">28</xref>. Other characters as in holotype.</p><fig id="F3" position="float" orientation="portrait"><label>Figures 13–20.</label><caption><p>
                  <tp:taxon-name><tp:taxon-name-part taxon-name-part-type="genus" reg="Lithobius">Lithobius</tp:taxon-name-part> (<tp:taxon-name-part taxon-name-part-type="subgenus" reg="Chinobius">Chinobius</tp:taxon-name-part>) <tp:taxon-name-part taxon-name-part-type="species" reg="yuchernovi">yuchernovi</tp:taxon-name-part></tp:taxon-name> sp. n., male paratype. <bold>13</bold> leg 14, lateral view <bold>14</bold> leg 1, lateral view <bold>15</bold> leg 15, lateral view <bold>16</bold> prefemur and femur of leg 15, dorsal view <bold>17</bold> tibia 15, ventral view <bold>18</bold> genital sternite with gonopods, ventral view <bold>19</bold> tarsus 15, lateral view <bold>20</bold> antenna. Scale bars: 0.1 mm (<bold>18</bold>), 0.5 mm (<bold>13, 14, 16, 17, 19</bold>), 1 mm (<bold>15, 20</bold>).</p></caption><graphic xmlns:xlink="http://www.w3.org/1999/xlink" xlink:href="zookeys-693-095-g003.jpg" position="float" orientation="portrait" xlink:type="simple" id="oo_151837.jpg"/></fig></tp:treatment-sec><tp:treatment-sec sec-type="variation" id="SECID0EXOAG"><title>Variation.</title><p>Although males from different localities in northeastern Siberia show relatively stable morphological features, females from various places demonstrate certain variability in the structure of the gonopods. Thus, in females from Chukotka, the lateral denticles on the gonopodal claw are better expressed (Fig. <xref ref-type="fig" rid="F4">25</xref>) than in the type material from the Magadan Region (Figs <xref ref-type="fig" rid="F1">5</xref>, <xref ref-type="fig" rid="F4">22</xref>). The Kamchatka specimens differ from all others to the greatest extent: both sexes are with faint, but still visible tarsal articulations on the first eleven pairs of legs (in one large male, the tarsal articulations were truly distinct); males with the distoventral tubercle on <abbrev xmlns:xlink="http://www.w3.org/1999/xlink" xlink:title="tibia" id="ABBRID0EJPAG" xlink:type="simple">Ti</abbrev> 15 that supports fewer setae and less strongly expressed dorsal and ventral sulci. In females, the lateral denticle on the external ridge of the gonopodal claw is very weakly expressed, up to absent in some females. In addition, the internal ridge of the claw with one well-expressed and one almost abraded denticle, the latter looks like an uneven edge at the claw base (Fig. <xref ref-type="fig" rid="F4">28</xref>).</p><fig id="F4" position="float" orientation="portrait"><label>Figures 21–28.</label><caption><p>
                  <tp:taxon-name><tp:taxon-name-part taxon-name-part-type="genus" reg="Lithobius">Lithobius</tp:taxon-name-part> (<tp:taxon-name-part taxon-name-part-type="subgenus" reg="Chinobius">Chinobius</tp:taxon-name-part>) <tp:taxon-name-part taxon-name-part-type="species" reg="yuchernovi">yuchernovi</tp:taxon-name-part></tp:taxon-name> sp. n., female paratype (<bold>21–24, 26</bold>) and non-type females (25, 27–28). <bold>21, 23</bold> forcipule and dental margin of forcipular coxosternite, ventral view <bold>22</bold> gonopod, ventral view <bold>24</bold> gonopod, dorsal view <bold>25</bold> gonopod, ventrolateral view (Chukotka) <bold>26</bold> ocelli and Tömösváry’s organ, lateral view <bold>27</bold> gonopod, dorsolateral view (Magadan Region) <bold>28</bold> same (Kamchatka Peninsula). Scale bars: 0.5 mm (<bold>21</bold>), 0.1 mm (<bold>22–28</bold>).</p></caption><graphic xmlns:xlink="http://www.w3.org/1999/xlink" xlink:href="zookeys-693-095-g004.jpg" position="float" orientation="portrait" xlink:type="simple" id="oo_151838.jpg"/></fig></tp:treatment-sec><tp:treatment-sec sec-type="habitat" id="SECID0EARAG"><title>Habitats.</title><p>Almost all specimens were collected in montane environments (800 to 1470 m), with only a few obtained from a plain area at ca 60 m near the town of Anadyr. In the mountains, the new species dwells in mountain <italic><tp:taxon-name><tp:taxon-name-part taxon-name-part-type="genus" reg="Betula">Betula</tp:taxon-name-part></tp:taxon-name></italic> forest, alpine meadow, montane tundra with <italic><tp:taxon-name><tp:taxon-name-part taxon-name-part-type="genus" reg="Dryas">Dryas</tp:taxon-name-part></tp:taxon-name></italic> dwarf bush and <italic><tp:taxon-name><tp:taxon-name-part taxon-name-part-type="genus" reg="Cassiope">Cassiope</tp:taxon-name-part> <tp:taxon-name-part taxon-name-part-type="species" reg="tetragona">tetragona</tp:taxon-name-part></tp:taxon-name></italic> nival habitats.</p><fig id="F5" position="float" orientation="portrait"><label>Figure 29.</label><caption><p>Distribution of <tp:taxon-name><tp:taxon-name-part taxon-name-part-type="genus" reg="Lithobius">Lithobius</tp:taxon-name-part> (<tp:taxon-name-part taxon-name-part-type="subgenus" reg="Chinobius">Chinobius</tp:taxon-name-part>) <tp:taxon-name-part taxon-name-part-type="species" reg="yuchernovi">yuchernovi</tp:taxon-name-part></tp:taxon-name> sp. n. The type locality is shown in red.</p></caption><graphic xmlns:xlink="http://www.w3.org/1999/xlink" xlink:href="zookeys-693-095-g005.jpg" position="float" orientation="portrait" xlink:type="simple" id="oo_151839.jpg"/></fig><!--PageBreak--><!--PageBreak--><!--PageBreak--></tp:treatment-sec><ref-list><ref id="B12"><mixed-citation xmlns:xlink="http://www.w3.org/1999/xlink" xlink:type="simple">
          <person-group><name name-style="western"><surname>Reznikova</surname><given-names>ZhI</given-names></name></person-group> (<year>2012</year>) <article-title>Memory of Yurii Ivanovich Chernov (1934–2012).</article-title> <source>Eurasian Entomological Journal</source> <volume>11</volume>(<issue>3</issue>): <fpage>291</fpage>–<lpage>296</lpage>.</mixed-citation></ref></ref-list></tp:taxon-treatment>
